# Supplementary material for: The species of the Neotropical genus Fractipons Townes, 1970 (Hymenoptera, Ichneumonidae, Cryptinae)
Source: Zookeys. 2011 Jan 19;(76):55–72. doi: 10.3897/zookeys.76.913 (PMC3088052; doi:10.3897/zookeys.76.913)
Supplement: XML Treatment for Fractipons [file zookeys.76.913-treatment1.xml]

<!DOCTYPE tp:taxon-treatment
  PUBLIC "-//TaxonX//DTD Taxonomic Treatment Publishing DTD v0 20100105//EN" "tax-treatment-NSO.dtd">
<tp:taxon-treatment xmlns:tp="http://www.plazi.org/taxpub"><tp:treatment-meta><mixed-citation publication-type="journal"><person-group><name><surname>Bordera</surname><given-names>Santiago</given-names></name><name><surname>González-Moreno</surname><given-names>Alejandra</given-names></name></person-group><article-title>The species of the Neotropical genus <italic>Fractipons</italic> Townes, 1970 (Hymenoptera,  Ichneumonidae, Cryptinae)</article-title><source>Zookeys</source><day>19</day><month>1</month><year>2011</year><volume>2011</volume><issue>76</issue><fpage>55</fpage><lpage>72</lpage><pub-id pub-id-type="doi">10.3897/zookeys.76.913</pub-id></mixed-citation></tp:treatment-meta><tp:nomenclature><tp:taxon-name>
                        <tp:taxon-name-part taxon-name-part-type="genus">Fractipons</tp:taxon-name-part>
                    </tp:taxon-name><tp:taxon-authority>Townes, 1970</tp:taxon-authority></tp:nomenclature><tp:treatment-sec sec-type="Type species"><title>Type species:</title><p><tp:taxon-name>Fractipons cincticornis</tp:taxon-name> Townes, 1970. Memoirs of the American Entomological Institute 12: 14. Holotype, ♀.</p></tp:treatment-sec><tp:treatment-sec sec-type="Diagnosis"><title>Diagnosis.</title><p>Mesopleural impression below speculum consisting of an isolated pit which is some distance in front of mesopleural suture. Occipital carina reaching base of mandible. Median lobe of mesoscutum without median longitudinal groove. Posterior transverse carina of the mesosternum interrupted in front of mid coxae. Apical transverse carina of propodeum strong, abruptly interrupted medially and forming lateral flat crests (<xref ref-type="fig" rid="F1">Fig. 1</xref>).</p></tp:treatment-sec><tp:treatment-sec sec-type="Description"><title>Description.</title><p>Body moderately slender, 4.8–7.1 mm, mostly smooth and polished. Head transverse. Flagellomeres of female conspicuously thickened from third flagellomere,<!--PageBreak--> slightly thin towards apex, from tenth to penultimate flattened below; in this flat area with conspicuous setiferous sensillae (<xref ref-type="fig" rid="F1">Fig. 2</xref>). Lower face finely and densely punctate, with small central prominence. Clypeus rather wide, apical margin sharp, straight or slightly arcuate. Malar space forming wide and deep granulate area (<xref ref-type="fig" rid="F4">Figs 16, 18, 20</xref>). Mandible moderately tapered to apex, lower tooth shorter than upper tooth. Maxillary palpus reaching to ventral part of epicnemial carina. Occipital carina joining base of mandible, nearly angular on mid-dorsal part. Pronotal transverse groove without median longitudinal ridge. Epomia absent. Median lobe of mesoscutum without median longitudinal groove. Notauli rather weak, about 0.3–0.7 as long as mesoscutum. Precutellar groove without traces of longitudinal carinae. Scutellum moderately convex, polished and smooth or very sparsely punctate, lateral carinae strong, extending about 0.8–0.9 its length. Mesopleuron completely smooth and polished.Mesopleural impression below speculum consisting of an isolated pit some distance in front of mesopleural suture. Sternaulus weak on anterior 0.3–0.5, nearly absent posteriorly. Epicnemial carina reaching 0.7–0.9 × height of mesopleuron, at upper margin weak or absent. Posterior transverse carina of mesosternum widely interrupted in front of each mid coxa, laterally elevated forming strong flat crest. Areolet open. Ramulus absent. Vein 2<italic>m–cu</italic> weakly inclivous, with two bullae. Vein <italic>cu-a</italic> opposite <italic>Rs+M</italic> or slightly basal. Hind wing with <italic>M+Cu</italic> moderately curved at apical 0.5. Abscissa of <italic>M+Cu</italic> between <italic>M</italic> and <italic>Cu<sub>1</sub></italic> longer than <italic>cu-a</italic>, strongly inclivous<italic>, cu-a</italic> reclivous. Propodeum with anterior transverse carina strong and complete. Apical transverse carina of propodeum strong and abruptly interrupted medially, forming lateral flat crests (<xref ref-type="fig" rid="F1">Fig. 1</xref>). Lateral longitudinal carina of propodeum only present apically, distad of crests. Lateromedian carina partially present in area basalis. Area superomedia absent. Pleural carina rounded and strong. Submetapleural carina forming anterior flat crest. Juxtacoxal carina absent. Propodeal spiracle elongate. First metasomal tergite smooth and polished, sometimes with sparse setiferous punctures, dorsally, laterally, upper face weakly convex, median dorsal and lateral carinae absent. Spiracle at the apical 0.46. Postpetiole about 0.7–0.8 times as long as maximum width (measured dorsally). Tergites 2–7 smooth and shiny with fine setiferous punctures. Epipleura of tergites 2 and 3 separated by crease, of tergite 4 not separated. Gastrocoelus wider than long, thyridium finely granulate. Ovipositor straight, with nodus, upper valve with five dorsal teeth, lower valve with three oblique notches and 4–5 small complete and transverse apical teeth (<xref ref-type="fig" rid="F1">Fig. 3</xref>).</p><fig id="F1" position="float" orientation="portrait"><label>Figures 1–3.</label><caption><p><tp:taxon-name>Fractipons</tp:taxon-name> spp. <bold>1</bold> Propodeum of <tp:taxon-name>Fractipons dasyscutum</tp:taxon-name> sp. n., dorsal view <bold>2</bold> Ventral flat part of female flagellum of <tp:taxon-name>Fractipons cincticornis</tp:taxon-name> <bold>3</bold> Ovipositor tip of <tp:taxon-name>Fractipons cincticornis</tp:taxon-name>, lateral view.</p></caption><graphic xmlns:xlink="http://www.w3.org/1999/xlink" xlink:href="ZooKeys-076-055-g001.jpg" position="float" orientation="portrait" xlink:type="simple"/></fig></tp:treatment-sec><tp:treatment-sec><title>Key to the species of <tp:taxon-name>Fractipons</tp:taxon-name>.</title><table-wrap content-type="key" position="anchor" orientation="portrait"><table><tbody><tr><td rowspan="1" colspan="1">1</td><td rowspan="1" colspan="1">Females (with conspicuous ovipositor)</td><td rowspan="1" colspan="1">2</td></tr><tr><td rowspan="1" colspan="1">–</td><td rowspan="1" colspan="1">Males</td><td rowspan="1" colspan="1">4</td></tr><tr><td rowspan="1" colspan="1">2</td><td rowspan="1" colspan="1">Mesoscutum with very dense setae (<xref ref-type="fig" rid="F3">Fig. 10</xref>). Malar space about 0.7–0.8 times width of mandible base (<xref ref-type="fig" rid="F4">Fig. 16</xref>). Lower rim of mandible expanded at base with rounded translucent area (<xref ref-type="fig" rid="F4">Fig. 16</xref>)</td><td rowspan="1" colspan="1"><tp:taxon-name>Fractipons dasyscutum</tp:taxon-name> sp. n.</td></tr><tr><td rowspan="1" colspan="1">–</td><td rowspan="1" colspan="1">Mesoscutum smooth and shiny, sometimes with sparse, short setae (<xref ref-type="fig" rid="F3">Fig. 12</xref>) or more dense, long setae (<xref ref-type="fig" rid="F3">Fig. 14</xref>). Malar space about 0.5 times width of mandible base (<xref ref-type="fig" rid="F4">Figs 18, 20</xref>). Basal, lower rim of mandible without conspicuous translucent area</td><td rowspan="1" colspan="1">3</td></tr><!--PageBreak--><tr><td rowspan="1" colspan="1">3</td><td rowspan="1" colspan="1">Head black, mesosoma and metasoma orange (<xref ref-type="fig" rid="F2">Fig. 4</xref>). Occipital carina conspicuously elevated, at least in genal section (<xref ref-type="fig" rid="F4">Fig. 18</xref>). Mesoscutum with moderately sparse, long setae (<xref ref-type="fig" rid="F3">Fig. 14</xref>)</td><td rowspan="1" colspan="1"><tp:taxon-name>Fractipons cincticornis</tp:taxon-name> Townes</td></tr><tr><td rowspan="1" colspan="1">–</td><td rowspan="1" colspan="1">Body entirely yellow-orange (<xref ref-type="fig" rid="F2">Fig. 7</xref>). Occipital carina not conspicuously elevated (<xref ref-type="fig" rid="F4">Fig. 20</xref>). Mesoscutum smooth, sometimes with short and sparse setae (<xref ref-type="fig" rid="F3">Fig. 12</xref>)</td><td rowspan="1" colspan="1"><tp:taxon-name>Fractipons glabriusculus</tp:taxon-name> sp. n.</td></tr><tr><td rowspan="1" colspan="1">4</td><td rowspan="1" colspan="1">Flagellum black with white band on segments 7(8)–12(13). Head black, mesosoma and metasoma orange, sometimes front part of mesosoma brownish (<xref ref-type="fig" rid="F2">Fig. 5</xref>)</td><td rowspan="1" colspan="1"><tp:taxon-name>Fractipons cincticornis</tp:taxon-name> Townes</td></tr><tr><td rowspan="1" colspan="1">–</td><td rowspan="1" colspan="1">Flagellum black, dark brown or partially orange at base, never with a white band. Body entirely orange (<xref ref-type="fig" rid="F2">Figs 6, 9</xref>)</td><td rowspan="1" colspan="1">5</td></tr><tr><td rowspan="1" colspan="1">5</td><td rowspan="1" colspan="1">Mesoscutum with very dense setae (<xref ref-type="fig" rid="F3">Fig. 11</xref>). Head in lateral view with upper part of gena straight and abruptly reduced (<xref ref-type="fig" rid="F5">Fig. 24</xref>). Malar space about 0.6–0.8 times width of mandible base (<xref ref-type="fig" rid="F4">Fig. 17</xref>). Lower rim of mandible expanded at base, with rounded, translucent area (<xref ref-type="fig" rid="F4">Fig. 17</xref>).</td><td rowspan="1" colspan="1"><tp:taxon-name>Fractipons dasyscutum</tp:taxon-name> sp. n.</td></tr><tr><td rowspan="1" colspan="1">–</td><td rowspan="1" colspan="1">Mesoscutum smooth and shiny, sometimes with some short, sparse setae anteriorly (<xref ref-type="fig" rid="F3">Fig. 13</xref>). Head in lateral view with upper part of gena rounded. (<xref ref-type="fig" rid="F5">Fig. 25</xref>). Malar space about 0.3–0.4 times width of mandible base (<xref ref-type="fig" rid="F4">Fig. 21</xref>). Basal, lower rim of mandible without conspicuous translucent area</td><td rowspan="1" colspan="1"><tp:taxon-name>Fractipons glabriusculus</tp:taxon-name> sp. n.</td></tr></tbody></table></table-wrap></tp:treatment-sec><tp:treatment-sec><!--Section generated to contain objects referenced in tp:taxon-treatment.--><fig id="F4" position="float" orientation="portrait"><label>Figures 16–21.</label><caption><p>Head, frontal view. <bold>16–17</bold> <tp:taxon-name>Fractipons dasyscutum</tp:taxon-name> sp. n. (position of translucent area in mandible arrowed) <bold>16</bold> female <bold>17</bold> male. <bold>18–19</bold> <tp:taxon-name>Fractipons cincticornis</tp:taxon-name> (occipital carina arrowed)<bold>18</bold> female <bold>19</bold> male <bold>20–21</bold> <tp:taxon-name>Fractipons glabriusculus</tp:taxon-name> sp. n. (occipital carina arrowed)<bold>20</bold>female <bold>21</bold> male.</p></caption><graphic xmlns:xlink="http://www.w3.org/1999/xlink" xlink:href="ZooKeys-076-055-g004.jpg" position="float" orientation="portrait" xlink:type="simple"/></fig><fig id="F3" position="float" orientation="portrait"><label>Figures 10–15.</label><caption><p>Mesosoma, dorsal view. <bold>10–11</bold> <tp:taxon-name>Fractipons dasyscutum</tp:taxon-name> sp. n. <bold>10</bold> female <bold>11</bold> male.<bold>12–13</bold> <tp:taxon-name>Fractipons glabriusculus</tp:taxon-name> sp. n.<bold>12</bold>female <bold>13</bold> male. <bold>14–15</bold> <tp:taxon-name>Fractipons cincticornis</tp:taxon-name> <bold>14</bold> female <bold>15</bold> male.</p></caption><graphic xmlns:xlink="http://www.w3.org/1999/xlink" xlink:href="ZooKeys-076-055-g003.jpg" position="float" orientation="portrait" xlink:type="simple"/></fig><fig id="F2" position="float" orientation="portrait"><label>Figures 4–9.</label><caption><p>Habitus of <tp:taxon-name>Fractipons</tp:taxon-name> spp., lateral view. <bold>4–5</bold> <tp:taxon-name>Fractipons cincticornis</tp:taxon-name> <bold>4</bold> female <bold>5</bold> male. <bold>6–7</bold> <tp:taxon-name>Fractipons glabriusculus</tp:taxon-name> sp. n. <bold>6</bold> paratype male <bold>7</bold> holotype female. <bold>8–9</bold> <tp:taxon-name>Fractipons dasyscutum</tp:taxon-name> sp. n. <bold>8</bold> holotype female <bold>9</bold> paratype male.</p></caption><graphic xmlns:xlink="http://www.w3.org/1999/xlink" xlink:href="ZooKeys-076-055-g002.jpg" position="float" orientation="portrait" xlink:type="simple"/></fig><fig id="F5" position="float" orientation="portrait"><label>Figures 22–25.</label><caption><p>Head, lateral view (upper part of gena arrowed). <bold>22–23</bold> Females <bold>22</bold> <tp:taxon-name>Fractipons dasyscutum</tp:taxon-name> sp. n. <bold>23</bold> <tp:taxon-name>Fractipons glabriusculus</tp:taxon-name> sp. n.,<bold>24–25</bold> Males <bold>24</bold> <tp:taxon-name>Fractipons dasyscutum</tp:taxon-name> sp. n. <bold>25</bold> <tp:taxon-name>Fractipons glabriusculus</tp:taxon-name> sp. n.</p></caption><graphic xmlns:xlink="http://www.w3.org/1999/xlink" xlink:href="ZooKeys-076-055-g005.jpg" position="float" orientation="portrait" xlink:type="simple"/></fig></tp:treatment-sec></tp:taxon-treatment>
