# Supplementary material for: The species of the Neotropical genus Fractipons Townes, 1970 (Hymenoptera, Ichneumonidae, Cryptinae)
Source: Zookeys. 2011 Jan 19;(76):55–72. doi: 10.3897/zookeys.76.913 (PMC3088052; doi:10.3897/zookeys.76.913)
Supplement: XML Treatment for Fractipons cincticornis [file zookeys.76.913-treatment2.xml]

<!DOCTYPE tp:taxon-treatment
  PUBLIC "-//TaxonX//DTD Taxonomic Treatment Publishing DTD v0 20100105//EN" "tax-treatment-NSO.dtd">
<tp:taxon-treatment xmlns:tp="http://www.plazi.org/taxpub"><tp:treatment-meta><mixed-citation publication-type="journal"><person-group><name><surname>Bordera</surname><given-names>Santiago</given-names></name><name><surname>González-Moreno</surname><given-names>Alejandra</given-names></name></person-group><article-title>The species of the Neotropical genus <italic>Fractipons</italic> Townes, 1970 (Hymenoptera,  Ichneumonidae, Cryptinae)</article-title><source>Zookeys</source><day>19</day><month>1</month><year>2011</year><volume>2011</volume><issue>76</issue><fpage>55</fpage><lpage>72</lpage><pub-id pub-id-type="doi">10.3897/zookeys.76.913</pub-id></mixed-citation></tp:treatment-meta><tp:nomenclature><tp:taxon-name>
                        <tp:taxon-name-part taxon-name-part-type="genus">Fractipons</tp:taxon-name-part>
                        <tp:taxon-name-part taxon-name-part-type="species">cincticornis</tp:taxon-name-part>
                    </tp:taxon-name><tp:taxon-authority>Townes, 1970</tp:taxon-authority><tp:nomenclature-citation-list><tp:nomenclature-citation><tp:taxon-name>Fractipons cincticornis</tp:taxon-name><comment> Townes, 1970. Memoirs of the American Entomological Institute 12: 14. Holotype, ♀.</comment></tp:nomenclature-citation></tp:nomenclature-citation-list></tp:nomenclature><tp:treatment-sec sec-type="Diagnosis"><title>Diagnosis.</title><p>Mesoscutum smooth and shiny, with moderately sparse long setae (<xref ref-type="fig" rid="F3">Figs 14, 15</xref>).Malar space about 0.4–0.5 times width of mandible base (<xref ref-type="fig" rid="F4">Figs 18, 20</xref>). Basal lower rim of mandible without conspicuous translucent area. Head black, mesosoma and metasoma orange, sometimes front part of mesosoma brownish. Both male and female with white band on flagellomeres 7(8)–12 (13) and 4–8, respectively (<xref ref-type="fig" rid="F2">Figs 4, 5</xref>). Occipital carina conspicuously elevated, at least in ventral section (<xref ref-type="fig" rid="F4">Figs 18, 19</xref>).</p></tp:treatment-sec><tp:treatment-sec sec-type="Description"><title>Description.</title><sec sec-type="Female"><title>Female:</title><p>Body length 6.0–7.1 mm. Head 0.8–0.9 mm long, 1.4–1.8 mm wide. Mesosoma 2.2–2.8 mm long, 1.0–1.3 mm wide (mesoscutum). Fore wing 4.7–6.0 mm long. Petiole 1.1–1.5 mm long. Ovipositor sheath 1.5–2.1 mm long.</p><sec sec-type="Head"><title>Head:</title><p>Transverse, 1.7–1.9 times as wide as long, mostly smooth and shiny, strongly constricted behind compound eyes. Antenna with 26–28 flagellomeres, conspicuously thickened from third flagellomere, slightly thin towards apex. First flagellomere 4.7–6.0 times as long as maximum width; flagellomeres from tenth to penultimate flattened below; in this flat area with conspicuous setiferous sensillae (<xref ref-type="fig" rid="F1">Fig. 2</xref>). Gena <!--PageBreak--><!--PageBreak-->0.2–0.3 times as long as eye (in dorsal view), with fine and dense setiferous punctures on lower half, upper part in lateral view nearly straight, strongly constricted. Occiput strongly depressed in centre. Lower face finely and densely punctate, with small central prominence, clypeus rather wide, almost flat, apical margin straight or slightly arcuate. Malar space with wide granulate groove, about 0.5–0.6 times width of mandible base (<xref ref-type="fig" rid="F4">Fig. 18</xref>). Posterior ocellus separated from eye by about 1.2–1.3 times its diameter. Space between posterior ocelli 0.6–0.8 times their diameter. Occipital carina reaching base of mandible, conspicuously elevated, at least in genal section (<xref ref-type="fig" rid="F4">Fig. 18</xref>), nearly<!--PageBreak--> angular medially, dorsally. Mandible moderately tapered to apex, lower tooth shorter than upper tooth, finely granulate on basal half (<xref ref-type="fig" rid="F4">Fig. 18</xref>). Maxillary palpus reaching to ventral part of epicnemial carina.</p></sec><sec sec-type="Mesosoma"><title>Mesosoma:</title><p>Pronotal transverse groove without median longitudinal ridge. Epomia absent. Mesoscutum smooth and shiny with moderately sparse long setae (<xref ref-type="fig" rid="F3">Fig. 14</xref>). Median lobe of mesoscutum without median longitudinal groove. Notauli slightly indicated anteriorly. Prescutellar groove without traces of longitudinal carinae. Scutellum<!--PageBreak--> moderately convex, polished and smooth or very sparsely punctate, lateral carinae strong, extending about 0.8–0.9 its length. Mesopleuron completely smooth and polished. Mesopleural impression below speculum consisting of an isolated pit some distance in front of mesopleural suture. Sternaulus weak on anterior 0.3–0.4, nearly absent posteriorly. Epicnemial carina reaching 0.8 times height of mesopleuron, weak or absent dorsally. Posterior transverse carina of mesosternum widely interrupted in front of each mid coxa, laterally elevated as flat low crest. Areolet of fore wing open. Marginal cell 2.8–3.0 times as long as deep. Ramulus absent. Vein 2<italic>m–cu</italic> weakly inclivous, with two bullae. Vein <italic>cu-a</italic> opposite <italic>Rs+M</italic> or slightly basal. Abscissa of <italic>Cu<sub>1</sub></italic> between1<italic>m-cu</italic> and <italic>Cu<sub>1a</sub></italic> 1.6–1.9 times length of <italic>Cu<sub>1b</sub></italic>, both clearly inclivous. Hind wing with <italic>M+Cu</italic> moderately curved at apical 0.5. Abscissa of <italic>M+Cu</italic> between <italic>M</italic> and <italic>Cu<sub>1</sub></italic> strongly inclivous, 1.1–1.3 times as long as <italic>cu-a</italic> which is strongly reclivous. Hind femur about 5.1–5.3 as long as high. Propodeum with anterior transverse carina strong and complete, posterior transverse carina centrally absent and forming broad, low, flat crest, lateral longitudinal carina only present apically, distad of crests. Lateromedian carina partially present in area basalis. Area superomedia absent. Pleural carina rounded and strong. Submetapleural carina forming an anterior strong, flat crest. Juxtacoxal carina absent. Propodeal spiracle strongly elongate.</p></sec><sec sec-type="Metasoma"><title>Metasoma:</title><p>First metasomal tergite smooth and polished, sometimes with sparse setiferous punctures dorsally, laterally. Median dorsal and lateral carinae absent. Postpetiole about 0.7–0.8 times as long as maximum width (measured dorsally). Second and remaining tergites polished, with very weak dense setiferous punctures. Gastrocoelus wider than long, thyridium finely granulate. Ovipositor straight, with nodus and five dorsal apical teeth on upper valve, lower valve with three oblique notches and 4–5 small complete and transverse apical teeth (<xref ref-type="fig" rid="F1">Fig. 3</xref>). Ovipositor sheaths 0.6–0.8 times as long as hind tibia.</p></sec><sec sec-type="Colour"><title>Colour:</title><p>Mesosoma and metasoma entirely yellowish orange. Head dark brown to black (<xref ref-type="fig" rid="F2">Fig. 4</xref>). Mandibles, except base and teeth, clypeus apically, scape and pedicel and usually two spots on frontal orbits yellow or orange. Flagellum brown to blackish with a white band on flagellomeres 4–8. Sometimes lower face partially orange tinged. Wing membrane with fine yellowish tinge (<xref ref-type="fig" rid="F2">Fig. 4</xref>).</p></sec></sec><sec sec-type="Male"><title>Male:</title><p>Body length 6.0–7.0 mm. Head 0.7–0.8 mm long and 1.3–1.6 mm wide. Mesosoma 2.0–2.6 mm long, 1.0–1.2 mm wide (maximum width of mesoscutum). Fore wing 4.8–5.3 mm long. Petiole 1.0–1.3 mm long.</p><p>Similar to female except as follows:</p><sec sec-type="Head"><title>Head:</title><p>Transverse, 1.9–2.0 times as wide as long, moderately constricted behind compound eyes. Antenna with 27–28 segments. Flagellum filiform, slightly tapered towards apex, first flagellomere 5.1–5.7 times as long as maximum width. Tyloids narrow and elevated on flagellomeres 11(12)–13(14, 15), moderately wide at base (<xref ref-type="fig" rid="F6">Figs 26, 27</xref>), with small secretory pores on top (see <xref ref-type="bibr" rid="B5">Isidoro et al. 1996</xref>; <xref ref-type="bibr" rid="B1">Bin et al. 1999</xref>; <xref ref-type="bibr" rid="B2">Bordera and Hernández-Rodríguez 2003</xref>; <xref ref-type="bibr" rid="B7">Steiner et al. 2010</xref>). Gena in dorsal view, rounded, 0.4–0.5 times as long as eye, upper part less constricted. Malar space about 0.4–0.5 times as wide as basal width of mandible (<xref ref-type="fig" rid="F4">Fig. 19</xref>). Posterior ocellus separated from<!--PageBreak--> eye by about 1.3–1.5 times its diameter. Space between posterior ocelli 0.5–0.6 times their diameter.</p></sec><sec sec-type="Mesosoma"><title>Mesosoma:</title><p>Marginal cell 2.8–3.1 times as long as deep. Abscissa of <italic>M+Cu</italic> between <italic>M</italic> and <italic>Cu<sub>1</sub></italic> strongly inclivous, 1.3–1.6 times as long as <italic>cu-a</italic>, which is strongly reclivous. Hind femur about 5.5–5.7 as long as high.</p><!--PageBreak--></sec><sec sec-type="Metasoma"><title>Metasoma:</title><p>Postpetiole 0.8–1.0 times as long as wide. Second and remaining tergites with dense, fine setiferous punctures.</p></sec><sec sec-type="Colour"><title>Colour:</title><p>Antenna entirely dark brown with white ring on flagellomeres 7(8) –12(13). Head black, sometimes widely yellowish or orange on lower face and/or on scape and pedicel below and/or also with two orange spots on facial orbits and frontal orbits. Pronotum dorsally and meoscutum brown to dark brown. Metasoma sometimes from postpetiole to at least tergite 5 brown-orange. Wing membrane with fine yellowish tinge (<xref ref-type="fig" rid="F2">Fig. 5</xref>).</p><fig id="F2" position="float" orientation="portrait"><label>Figures 4–9.</label><caption><p>Habitus of <tp:taxon-name>Fractipons</tp:taxon-name> spp., lateral view. <bold>4–5</bold> <tp:taxon-name>Fractipons cincticornis</tp:taxon-name> <bold>4</bold> female <bold>5</bold> male. <bold>6–7</bold> <tp:taxon-name>Fractipons glabriusculus</tp:taxon-name> sp. n. <bold>6</bold> paratype male <bold>7</bold> holotype female. <bold>8–9</bold> <tp:taxon-name>Fractipons dasyscutum</tp:taxon-name> sp. n. <bold>8</bold> holotype female <bold>9</bold> paratype male.</p></caption><graphic xmlns:xlink="http://www.w3.org/1999/xlink" xlink:href="ZooKeys-076-055-g002.jpg" position="float" orientation="portrait" xlink:type="simple"/></fig><fig id="F3" position="float" orientation="portrait"><label>Figures 10–15.</label><caption><p>Mesosoma, dorsal view. <bold>10–11</bold> <tp:taxon-name>Fractipons dasyscutum</tp:taxon-name> sp. n. <bold>10</bold> female <bold>11</bold> male.<bold>12–13</bold> <tp:taxon-name>Fractipons glabriusculus</tp:taxon-name> sp. n.<bold>12</bold>female <bold>13</bold> male. <bold>14–15</bold> <tp:taxon-name>Fractipons cincticornis</tp:taxon-name> <bold>14</bold> female <bold>15</bold> male.</p></caption><graphic xmlns:xlink="http://www.w3.org/1999/xlink" xlink:href="ZooKeys-076-055-g003.jpg" position="float" orientation="portrait" xlink:type="simple"/></fig><fig id="F4" position="float" orientation="portrait"><label>Figures 16–21.</label><caption><p>Head, frontal view. <bold>16–17</bold> <tp:taxon-name>Fractipons dasyscutum</tp:taxon-name> sp. n. (position of translucent area in mandible arrowed) <bold>16</bold> female <bold>17</bold> male. <bold>18–19</bold> <tp:taxon-name>Fractipons cincticornis</tp:taxon-name> (occipital carina arrowed)<bold>18</bold> female <bold>19</bold> male <bold>20–21</bold> <tp:taxon-name>Fractipons glabriusculus</tp:taxon-name> sp. n. (occipital carina arrowed)<bold>20</bold>female <bold>21</bold> male.</p></caption><graphic xmlns:xlink="http://www.w3.org/1999/xlink" xlink:href="ZooKeys-076-055-g004.jpg" position="float" orientation="portrait" xlink:type="simple"/></fig><fig id="F5" position="float" orientation="portrait"><label>Figures 22–25.</label><caption><p>Head, lateral view (upper part of gena arrowed). <bold>22–23</bold> Females <bold>22</bold> <tp:taxon-name>Fractipons dasyscutum</tp:taxon-name> sp. n. <bold>23</bold> <tp:taxon-name>Fractipons glabriusculus</tp:taxon-name> sp. n.,<bold>24–25</bold> Males <bold>24</bold> <tp:taxon-name>Fractipons dasyscutum</tp:taxon-name> sp. n. <bold>25</bold> <tp:taxon-name>Fractipons glabriusculus</tp:taxon-name> sp. n.</p></caption><graphic xmlns:xlink="http://www.w3.org/1999/xlink" xlink:href="ZooKeys-076-055-g005.jpg" position="float" orientation="portrait" xlink:type="simple"/></fig></sec></sec></tp:treatment-sec><tp:treatment-sec sec-type="Material examined"><title>Material examined.</title><p><bold>Type material.</bold> Holotype female with labels as follows: Brazil, Teresópolis, 13-III-1966, H. &amp; M. Townes (AEIC).Paratypes: Brazil, 1 ♂, Teresópolis, 9-III-1966, H. &amp; M. Townes; 1 ♂, same locality, 10-III-1966, H. &amp; M. Townes; 1 ♀, 2 ♂♂, same locality, 11-III-1966, H. &amp; M. Townes; 1 ♂, Campiña Grande near Curitiba, 14-II-1966, H. &amp; M. Townes; 1 ♀, 1 ♂, Rio de Janeiro, 5-III-1966, H. &amp; M. Townes; 1 ♀, Nova Teutonia, Santa Catarina, 17-X-1952, Fritz Plaumann (all AEIC). <bold>Non type material:</bold> Brazil, 2 ♂♂, Represa Rio Grande, Guanabara, X-1969, M. Alvarenga; 2 ♂♂, same locality, IX-1969, M. Avarenga; 2 ♂♂, same locality, I-1972, M. Alvarenga (all AEIC); 1 ♂, S. Bocaina, 1650 m, S. J. Barreiro, XI-1968, Alvarenga &amp; Seabra (CEUA).</p></tp:treatment-sec><tp:treatment-sec sec-type="Distribution"><title>Distribution.</title><p>Brazil (<xref ref-type="fig" rid="F7">Fig. 32</xref>).</p></tp:treatment-sec><tp:treatment-sec><!--Section generated to contain objects referenced in tp:taxon-treatment.--><fig id="F1" position="float" orientation="portrait"><label>Figures 1–3.</label><caption><p><tp:taxon-name>Fractipons</tp:taxon-name> spp. <bold>1</bold> Propodeum of <tp:taxon-name>Fractipons dasyscutum</tp:taxon-name> sp. n., dorsal view <bold>2</bold> Ventral flat part of female flagellum of <tp:taxon-name>Fractipons cincticornis</tp:taxon-name> <bold>3</bold> Ovipositor tip of <tp:taxon-name>Fractipons cincticornis</tp:taxon-name>, lateral view.</p></caption><graphic xmlns:xlink="http://www.w3.org/1999/xlink" xlink:href="ZooKeys-076-055-g001.jpg" position="float" orientation="portrait" xlink:type="simple"/></fig><fig id="F6" position="float" orientation="portrait"><label>Figures 26–31.</label><caption><p>Male antenna. <bold>26–27</bold> <tp:taxon-name>Fractipons cincticornis</tp:taxon-name> <bold>26</bold> tyloids on flagellum <bold>27</bold> tyloid strongly magnified, <bold>28–29</bold> <tp:taxon-name>Fractipons glabriusculus</tp:taxon-name> sp. n.<bold>28</bold> tyloids on flagellum <bold>29</bold> tyloid strongly magnified,<bold>30–31</bold> <tp:taxon-name>Fractipons dasyscutum</tp:taxon-name> sp. n. <bold>30</bold> tyloids on flagellum <bold>31</bold> tyloid strongly magnified.</p></caption><graphic xmlns:xlink="http://www.w3.org/1999/xlink" xlink:href="ZooKeys-076-055-g006.jpg" position="float" orientation="portrait" xlink:type="simple"/></fig><fig id="F7" position="float" orientation="portrait"><label>Figure 32.</label><caption><p>Distribution of <tp:taxon-name>Fractipons</tp:taxon-name> species.</p></caption><graphic xmlns:xlink="http://www.w3.org/1999/xlink" xlink:href="ZooKeys-076-055-g007.jpg" position="float" orientation="portrait" xlink:type="simple"/></fig></tp:treatment-sec><ref-list><ref id="B5"><mixed-citation xmlns:xlink="http://www.w3.org/1999/xlink" xlink:type="simple"><person-group><name name-style="western"><surname>Isidoro</surname><given-names>N</given-names></name><name name-style="western"><surname>Bin</surname><given-names>F</given-names></name><name name-style="western"><surname>Colazza</surname><given-names>S</given-names></name><name name-style="western"><surname>Vinson</surname><given-names>SB</given-names></name></person-group> (<year>1996</year>)<article-title> Morphology of antennal gustatory sensilla and glands in some parasitoid Hymenoptera with hypothesis on their role in sex and host recognition.</article-title><source>Journal of Hymenoptera Research</source><volume>5</volume>:<fpage>206</fpage>-<lpage>239</lpage>.</mixed-citation></ref><ref id="B1"><mixed-citation xmlns:xlink="http://www.w3.org/1999/xlink" xlink:type="simple"><person-group><name name-style="western"><surname>Bin</surname><given-names>F</given-names></name><name name-style="western"><surname>Wäckers</surname><given-names>F</given-names></name><name name-style="western"><surname>Romani</surname><given-names>R</given-names></name><name name-style="western"><surname>Isidoro</surname><given-names>N</given-names></name></person-group> (<year>1999</year>)<article-title> Tyloids in <italic>Pimpla turionellae</italic> (L.) are release structures of male antennal glands involved in courtship behaviour (Hymenoptera: Ichneumonidae).</article-title><source>International Journal of Insect Morphology</source><volume>28</volume>:<fpage>61</fpage>-<lpage>68</lpage>.</mixed-citation></ref><ref id="B2"><mixed-citation xmlns:xlink="http://www.w3.org/1999/xlink" xlink:type="simple"><person-group><name name-style="western"><surname>Bordera</surname><given-names>S</given-names></name><name name-style="western"><surname>Hernández-Rodríguez</surname><given-names>E</given-names></name></person-group> (<year>2003</year>)<article-title> Description of two new species of <italic>Enclisis</italic> (Hymenoptera: Ichneumonidae) and support for the secretory role of tyloids in ichneumonid males.</article-title><source>European Journal of Entomology</source><volume>100</volume>:<fpage>401</fpage>-<lpage>409</lpage>.</mixed-citation></ref><ref id="B7"><mixed-citation xmlns:xlink="http://www.w3.org/1999/xlink" xlink:type="simple"><person-group><name name-style="western"><surname>Steiner</surname><given-names>SM</given-names></name><name name-style="western"><surname>Kropf</surname><given-names>C</given-names></name><name name-style="western"><surname>Graber</surname><given-names>W</given-names></name><name name-style="western"><surname>Nentwig</surname><given-names>W</given-names></name><name name-style="western"><surname>Klopfstein</surname><given-names>S</given-names></name></person-group> (<year>2010</year>)<article-title> Antennal courtship and functional morphology of tyloids in the parasitoid wasp <italic>Syrphoctonus tarsatorius</italic> (Hymenoptera: Ichneumonidae: Diplazontinae)</article-title>. <source>Arthropod Structure &amp; Development</source><volume>39</volume>: <fpage>33</fpage>–<lpage>40</lpage>.</mixed-citation></ref></ref-list></tp:taxon-treatment>
