# Supplementary material for: The species of the Neotropical genus Fractipons Townes, 1970 (Hymenoptera, Ichneumonidae, Cryptinae)
Source: Zookeys. 2011 Jan 19;(76):55–72. doi: 10.3897/zookeys.76.913 (PMC3088052; doi:10.3897/zookeys.76.913)
Supplement: XML Treatment for Fractipons glabriusculus [file zookeys.76.913-treatment3.xml]

<!DOCTYPE tp:taxon-treatment
  PUBLIC "-//TaxonX//DTD Taxonomic Treatment Publishing DTD v0 20100105//EN" "tax-treatment-NSO.dtd">
<tp:taxon-treatment xmlns:tp="http://www.plazi.org/taxpub"><tp:treatment-meta><mixed-citation publication-type="journal"><person-group><name><surname>Bordera</surname><given-names>Santiago</given-names></name><name><surname>González-Moreno</surname><given-names>Alejandra</given-names></name></person-group><article-title>The species of the Neotropical genus <italic>Fractipons</italic> Townes, 1970 (Hymenoptera,  Ichneumonidae, Cryptinae)</article-title><source>Zookeys</source><day>19</day><month>1</month><year>2011</year><volume>2011</volume><issue>76</issue><fpage>55</fpage><lpage>72</lpage><pub-id pub-id-type="doi">10.3897/zookeys.76.913</pub-id></mixed-citation></tp:treatment-meta><tp:nomenclature><tp:taxon-name>
                        <tp:taxon-name-part taxon-name-part-type="genus">Fractipons</tp:taxon-name-part>
                        <tp:taxon-name-part taxon-name-part-type="species">glabriusculus</tp:taxon-name-part>
                    		<object-id xmlns:xlink="http://www.w3.org/1999/xlink" xlink:type="simple">urn:lsid:zoobank.org:act:FF28BED0-FF1F-47B5-B9AB-F26DA1DD5953</object-id>
                    </tp:taxon-name><tp:taxon-status xmlns:xlink="http://www.w3.org/1999/xlink" xlink:type="simple">sp. n.</tp:taxon-status></tp:nomenclature><tp:treatment-sec sec-type="Diagnosis"><title>Diagnosis.</title><p>Mesoscutum smooth and shiny, sometimes with some isolated, short setae (<xref ref-type="fig" rid="F3">Figs 12, 13</xref>). Head in lateral view with upper part of gena rounded (<xref ref-type="fig" rid="F5">Figs 23, 25</xref>). Female malar space 0.5 times width of mandible base (<xref ref-type="fig" rid="F4">Fig. 20</xref>), in male 0.3–0.4 times (<xref ref-type="fig" rid="F4">Fig. 21</xref>). Body entirely yellow–orange, rarely in males darkened dorsally (<xref ref-type="fig" rid="F2">Figs 6, 7</xref>). Flagellum dark brown to black, in female with wide band on flagellomeres 4–7 (<xref ref-type="fig" rid="F2">Fig. 7</xref>), male always without this band (<xref ref-type="fig" rid="F2">Fig. 6</xref>). Occipital carina not conspicuously elevated (<xref ref-type="fig" rid="F4">Figs 20, 21</xref>).</p></tp:treatment-sec><tp:treatment-sec sec-type="Description"><title>Description.</title><sec sec-type="Female"><title>Female:</title><p>Body length 4.8–6.2 mm. Head 0.6–0.8 mm long, 1.2–1.5 mm wide. Mesosoma 1.8–2.1 mm long, 1.0–1.1 mm wide (mesoscutum). Fore wing 4.4–4.8 mm long. Petiole 1.0–1.1 mm long. Ovipositor sheath 1.4–1.5 mm long.</p><sec sec-type="Head"><title>Head:</title><p>Transverse, 1.9 times as wide as long, mostly smooth and shiny, constricted and slightly rounded behind compound eyes. Antenna with 25 flagellomeres, conspicuously thickened from third flagellomere, slightly thin towards apex. First flagellomere 4.5–5.5 times as long as maximum width, flagellomeres from tenth to penultimate flattened below, in this flat area with conspicuous setiferous sensillae. Gena 0.25–0.35 times as long as eye (in dorsal view), upper part in lateral view rounded (<xref ref-type="fig" rid="F5">Fig. 23</xref>). Occiput moderately depressed in centre. Lower face finely, densely punctate, with small central prominence, clypeus rather wide, weakly convex, apical margin slightly arcuate. Malar space with wide granulate groove, about 0.5 times width of mandible base (<xref ref-type="fig" rid="F4">Fig 20</xref>).<!--PageBreak--> Posterior ocellus separated from eye by about 1.3–1.4 times its diameter. Space between posterior ocelli 0.6–0.7 times their diameter. Occipital carina joining base of mandible, not conspicuously elevated in genal region (<xref ref-type="fig" rid="F4">Fig. 20</xref>), nearly angular medially, dorsally. Mandible moderately tapered towards apex, lower tooth shorter than upper tooth. Maxillary palpus reaching to ventral part of epicnemial carina.</p></sec><sec sec-type="Mesosoma"><title>Mesosoma:</title><p>Pronotal transverse groove without median longitudinal ridge. Epomia absent. Mesoscutum smooth and shiny with very sparse and short setae (<xref ref-type="fig" rid="F3">Fig. 12</xref>).<!--PageBreak--> Median lobe of mesoscutum without median longitudinal groove. Notauli slightly indicated anteriorly. Prescutellar groove without traces of longitudinal carinae. Scutellum moderately convex, polished and smooth or very sparsely punctate, lateral carinae strong, extending about 0.8–0.9 times length. Mesopleuron completely smooth and polished. Mesopleural impression below speculum consisting of an isolated pit some distance in front of mesopleural suture. Sternaulus weak on anterior 0.3, almost absent on hind 0.7. Epicnemial carina reaching 0.8 time height of mesopleuron, weak or absent at upper margin. Posterior transverse carina of mesosternum widely interrupted in front of each mid coxa, laterally forming low flat crest. Areolet of fore wing open. Marginal cell 2.6–2.7 times as long as deep. Ramulus absent. Vein 2<italic>m-cu</italic> weakly inclivous, with two bullae. Vein <italic>cu-a</italic> opposite <italic>Rs+M</italic> or slightly basal. Abscissa of <italic>Cu<sub>1</sub></italic> between 1<italic>m-cu</italic> and <italic>Cu<sub>1a</sub></italic> 2.2 times longer than <italic>Cu<sub>1b</sub></italic>, both clearly inclivous. Hind wing with <italic>M+Cu</italic> moderately curved at apical 0.45. Abscissa of <italic>M+Cu</italic> between <italic>M</italic> and <italic>Cu<sub>1</sub></italic> strongly inclivous, 1.3–1.4 times as long as <italic>cu-a</italic> which is strongly reclivous. Hind femur about 5.0–5.3 as long as high. Propodeum with anterior transverse carina strong and complete, posterior transverse carina absent centrally, a broad low flat crest, lateral longitudinal carina only present apically, distad of crests. Lateromedian carina partially present in area basalis. Area superomedia absent. Pleural carina rounded and strong. Submetapleural carina forming anterior strong flat crest. Juxtacoxal carina absent. Propodeal spiracle elongate.</p></sec><sec sec-type="Metasoma"><title>Metasoma:</title><p>First metasomal tergite smooth, polished with some sparse setiferous punctures dorsally. Median dorsal and lateral carinae absent. Postpetiole about 0.7 times as long as maximum width (measured dorsally). Second and remaining tergites polished, with very weak dense setiferous punctures. Gastrocoelus wider than long, thyridium finely granulate. Ovipositor straight, with nodus and five dorsal apical teeth on upper valve, lower valve with three oblique notches and 4–5 small complete and transverse apical teeth. Ovipositor sheaths 0.9–1.0 times length of hind tibia.</p></sec><sec sec-type="Colour"><title>Colour:</title><p>Body yellowish orange. Flagellum brown to blackish with a white band on flagellomeres 4–7. Sometimes mandibular teeth and hind tarsus slightly infuscated. Wing membrane with fine yellowish tinge (<xref ref-type="fig" rid="F2">Fig. 7</xref>).</p></sec></sec><sec sec-type="Male"><title>Male:</title><p>Body length 4.1–6.0 mm. Head 0.65–0.73 mm long, 1.2–1.3 mm wide. Mesosoma 1.9–2.0 mm long, 0.9–1.0 mm wide (at widest point of mesoscutum). Fore wing 4.3–4.7 mm long. Petiole 0.9–1.0 mm long.</p><p>Similar to female except as follows:</p><sec sec-type="Head"><title>Head:</title><p>Transverse, 1.8–1.9 times as wide as long. Antenna with 24–26 flagellomeres. Flagellum slightly and uniformly tapered to apex. First flagellomere 4.6–5.1 times as long as maximum width. Tyloids narrow and elevated on flagellomeres 10(11)–13(14) (<xref ref-type="fig" rid="F6">Figs 28, 29</xref>), with small secretory pores. Gena 0.5–0.6 times as long as eye, upper part conspicuously more rounded (<xref ref-type="fig" rid="F5">Fig. 25</xref>). Malar space about 0.3–0.4 times as wide as basal width of mandible (<xref ref-type="fig" rid="F4">Fig. 21</xref>). Posterior ocellus separated from eye by about 1.2–1.3 times its diameter. Space between posterior ocelli 0.45–0.55 times their diameter.</p></sec><sec sec-type="Mesosoma"><title>Mesosoma:</title><p>Mesosoma: Marginal cell 2.7–3.0 times as long as deep. Hind femur about 5.0–5.2 as long as high.</p><!--PageBreak--></sec><sec sec-type="Metasoma"><title>Metasoma:</title><p>Metasoma: Postpetiole 0.7–0.9 times as long as wide. Second and remaining tergites with dense, fine setiferous punctures.</p></sec><sec sec-type="Colour"><title>Colour:</title><p>Colour: Antenna without white ring. Flagellum entirely dark brown with scape, pedicel, annellus and base of first flagellomere ventrally yellow, dorsally orange. Wing membrane with fine yellowish tinge (<xref ref-type="fig" rid="F2">Fig. 6</xref>).</p></sec></sec></tp:treatment-sec><tp:treatment-sec sec-type="Material examined"><title>Material examined.</title><p><bold>Type material.</bold> Holotypefemale with labels as follows: Argentina, Horco Molle near Tucumán, 7-13-III-1966, Lionel Stange (AEIC). Paratypes: Argentina, 1 ♀, Horco Molle near Tucumán, 1-I-1966, H. &amp; M. Townes; 1 ♂, same locality, 8-15-I-1966, H. &amp; M. Townes (all AEIC); 1 ♂, same locality, 15-19-I-1966, Lionel Stange (CEUA); 1 ♂, same locality, 18-I-1966, H. &amp; M. Townes; 1 ♀, same <!--PageBreak-->locality, 7-13-III-1966, Lionel Stange; 1 ♂, 11 Km W. Las Cejas Tucumán, 3-18-XII-1966, Lionel Stange; 1 ♂, same locality, 7-26-III-1967, Lionel Stange; 1 ♂, same locality, 16-29-IV-1967, Lionel Stange; 1 ♂, same locality, 22-II/8-III-1968, Lionel Stange; 1 ♂, same locality, 9-III/11- IV-1968, Lionel Stange (all AEIC); 1 ♂, Jujuy, 13-I-1966, H. &amp; M. Townes (CEUA); 1 ♂, same locality, 14-I-66, H. &amp; M. Townes. Brazil, 3 ♀♀, M. G. Cáceres, XI-1984, M. Alvarenga; 1 ♀, 2♂♂, Caruaru, 900m, IV-1972, M. Alvarenga; 1 ♀, 1 ♂, Jatai, Goiás XI-1972, F. M. Oliveira; 1 ♂, Silva Jardin, Rio de Janeiro, VIII-1974, F. M. Oliveira (all AEIC).</p></tp:treatment-sec><tp:treatment-sec sec-type="Variation"><title>Variation.</title><p>A male from Jujuy, Argentina (14-I-1966), has the hind half of the head, pronotum and anterior part of the mesoscutum dark brown and the mesoscutum more punctate.</p></tp:treatment-sec><tp:treatment-sec sec-type="Distribution"><title>Distribution.</title><p>Argentina, Brazil (<xref ref-type="fig" rid="F7">Fig. 32</xref>).</p></tp:treatment-sec><tp:treatment-sec sec-type="Etymology"><title>Etymology.</title><p>The species name refers to the scarcely hairy, almost glabrous scutum.</p></tp:treatment-sec><tp:treatment-sec><!--Section generated to contain objects referenced in tp:taxon-treatment.--><fig id="F3" position="float" orientation="portrait"><label>Figures 10–15.</label><caption><p>Mesosoma, dorsal view. <bold>10–11</bold> <tp:taxon-name>Fractipons dasyscutum</tp:taxon-name> sp. n. <bold>10</bold> female <bold>11</bold> male.<bold>12–13</bold> <tp:taxon-name>Fractipons glabriusculus</tp:taxon-name> sp. n.<bold>12</bold>female <bold>13</bold> male. <bold>14–15</bold> <tp:taxon-name>Fractipons cincticornis</tp:taxon-name> <bold>14</bold> female <bold>15</bold> male.</p></caption><graphic xmlns:xlink="http://www.w3.org/1999/xlink" xlink:href="ZooKeys-076-055-g003.jpg" position="float" orientation="portrait" xlink:type="simple"/></fig><fig id="F5" position="float" orientation="portrait"><label>Figures 22–25.</label><caption><p>Head, lateral view (upper part of gena arrowed). <bold>22–23</bold> Females <bold>22</bold> <tp:taxon-name>Fractipons dasyscutum</tp:taxon-name> sp. n. <bold>23</bold> <tp:taxon-name>Fractipons glabriusculus</tp:taxon-name> sp. n.,<bold>24–25</bold> Males <bold>24</bold> <tp:taxon-name>Fractipons dasyscutum</tp:taxon-name> sp. n. <bold>25</bold> <tp:taxon-name>Fractipons glabriusculus</tp:taxon-name> sp. n.</p></caption><graphic xmlns:xlink="http://www.w3.org/1999/xlink" xlink:href="ZooKeys-076-055-g005.jpg" position="float" orientation="portrait" xlink:type="simple"/></fig><fig id="F4" position="float" orientation="portrait"><label>Figures 16–21.</label><caption><p>Head, frontal view. <bold>16–17</bold> <tp:taxon-name>Fractipons dasyscutum</tp:taxon-name> sp. n. (position of translucent area in mandible arrowed) <bold>16</bold> female <bold>17</bold> male. <bold>18–19</bold> <tp:taxon-name>Fractipons cincticornis</tp:taxon-name> (occipital carina arrowed)<bold>18</bold> female <bold>19</bold> male <bold>20–21</bold> <tp:taxon-name>Fractipons glabriusculus</tp:taxon-name> sp. n. (occipital carina arrowed)<bold>20</bold>female <bold>21</bold> male.</p></caption><graphic xmlns:xlink="http://www.w3.org/1999/xlink" xlink:href="ZooKeys-076-055-g004.jpg" position="float" orientation="portrait" xlink:type="simple"/></fig><fig id="F2" position="float" orientation="portrait"><label>Figures 4–9.</label><caption><p>Habitus of <tp:taxon-name>Fractipons</tp:taxon-name> spp., lateral view. <bold>4–5</bold> <tp:taxon-name>Fractipons cincticornis</tp:taxon-name> <bold>4</bold> female <bold>5</bold> male. <bold>6–7</bold> <tp:taxon-name>Fractipons glabriusculus</tp:taxon-name> sp. n. <bold>6</bold> paratype male <bold>7</bold> holotype female. <bold>8–9</bold> <tp:taxon-name>Fractipons dasyscutum</tp:taxon-name> sp. n. <bold>8</bold> holotype female <bold>9</bold> paratype male.</p></caption><graphic xmlns:xlink="http://www.w3.org/1999/xlink" xlink:href="ZooKeys-076-055-g002.jpg" position="float" orientation="portrait" xlink:type="simple"/></fig><fig id="F6" position="float" orientation="portrait"><label>Figures 26–31.</label><caption><p>Male antenna. <bold>26–27</bold> <tp:taxon-name>Fractipons cincticornis</tp:taxon-name> <bold>26</bold> tyloids on flagellum <bold>27</bold> tyloid strongly magnified, <bold>28–29</bold> <tp:taxon-name>Fractipons glabriusculus</tp:taxon-name> sp. n.<bold>28</bold> tyloids on flagellum <bold>29</bold> tyloid strongly magnified,<bold>30–31</bold> <tp:taxon-name>Fractipons dasyscutum</tp:taxon-name> sp. n. <bold>30</bold> tyloids on flagellum <bold>31</bold> tyloid strongly magnified.</p></caption><graphic xmlns:xlink="http://www.w3.org/1999/xlink" xlink:href="ZooKeys-076-055-g006.jpg" position="float" orientation="portrait" xlink:type="simple"/></fig><fig id="F7" position="float" orientation="portrait"><label>Figure 32.</label><caption><p>Distribution of <tp:taxon-name>Fractipons</tp:taxon-name> species.</p></caption><graphic xmlns:xlink="http://www.w3.org/1999/xlink" xlink:href="ZooKeys-076-055-g007.jpg" position="float" orientation="portrait" xlink:type="simple"/></fig></tp:treatment-sec></tp:taxon-treatment>
