# Supplementary material for: The species of the Neotropical genus Fractipons Townes, 1970 (Hymenoptera, Ichneumonidae, Cryptinae)
Source: Zookeys. 2011 Jan 19;(76):55–72. doi: 10.3897/zookeys.76.913 (PMC3088052; doi:10.3897/zookeys.76.913)
Supplement: XML Treatment for Fractipons dasyscutum [file zookeys.76.913-treatment4.xml]

<!DOCTYPE tp:taxon-treatment
  PUBLIC "-//TaxonX//DTD Taxonomic Treatment Publishing DTD v0 20100105//EN" "tax-treatment-NSO.dtd">
<tp:taxon-treatment xmlns:tp="http://www.plazi.org/taxpub"><tp:treatment-meta><mixed-citation publication-type="journal"><person-group><name><surname>Bordera</surname><given-names>Santiago</given-names></name><name><surname>González-Moreno</surname><given-names>Alejandra</given-names></name></person-group><article-title>The species of the Neotropical genus <italic>Fractipons</italic> Townes, 1970 (Hymenoptera,  Ichneumonidae, Cryptinae)</article-title><source>Zookeys</source><day>19</day><month>1</month><year>2011</year><volume>2011</volume><issue>76</issue><fpage>55</fpage><lpage>72</lpage><pub-id pub-id-type="doi">10.3897/zookeys.76.913</pub-id></mixed-citation></tp:treatment-meta><tp:nomenclature><tp:taxon-name>
                        <tp:taxon-name-part taxon-name-part-type="genus">Fractipons</tp:taxon-name-part>
                        <tp:taxon-name-part taxon-name-part-type="species">dasyscutum</tp:taxon-name-part>
                    		<object-id xmlns:xlink="http://www.w3.org/1999/xlink" xlink:type="simple">urn:lsid:zoobank.org:act:723B9F7C-E4E3-4565-A921-9625CE31A798</object-id>
                    </tp:taxon-name><tp:taxon-status xmlns:xlink="http://www.w3.org/1999/xlink" xlink:type="simple">sp. n.</tp:taxon-status></tp:nomenclature><tp:treatment-sec sec-type="Diagnosis"><title>Diagnosis.</title><p>Mesoscutum with very dense setae (<xref ref-type="fig" rid="F3">Figs 10, 11</xref>). Malar space 0.6–0.8 times the width of the mandible base (<xref ref-type="fig" rid="F4">Figs 16, 17</xref>). Mandible relatively concave at lower part of base, its external lower rim flatly expanded at the base, forming a translucent area (<xref ref-type="fig" rid="F4">Figs 16, 17</xref>). Head in lateral view with upper part of gena straight and abruptly reduced (<xref ref-type="fig" rid="F5">Figs 22, 24</xref>). Body entirely yellow-orange (<xref ref-type="fig" rid="F2">Figs 8, 9</xref>), in males rarely the hind half of the head and the front part of the mesosoma dark brown. Flagellum dark brown to black, in female with a light yellow band on flagellomeres 4–8 (<xref ref-type="fig" rid="F2">Fig. 8</xref>); in the male the flagellum is usually orange over 2–3 flagellomeres, never with a white band (<xref ref-type="fig" rid="F2">Fig. 9</xref>).</p></tp:treatment-sec><tp:treatment-sec sec-type="Description"><title>Description.</title><sec sec-type="Female"><title>Female:</title><p>Body length 5.0–6.2 mm. Head 0.6–0.8 mm long, 1.3–1.6 mm wide. Mesosoma 1.9–2.4 mm long, 0.8–1.1 mm wide (widest point of mesoscutum). Fore wing 4.2–5.0 mm long. Petiole 1.0–1.3 mm long. Ovipositor sheath 1.7–1.8 mm long.</p><sec sec-type="Head"><title>Head:</title><p>Transverse, 1.9–2.1 times as wide as long, mostly smooth and shiny, strongly constricted behind compound eyes. Antenna with 26–28 flagellomeres, conspicuously thickened from third flagellomere, slightly thin towards apex. First flagellomere 4.6–5.4 times as long as maximum width, flagellomeres from tenth to penultimate flattened below, in this flat area with conspicuous setiferous sensillae. Gena 0.1–0.2 times as long as eye (viewed from above), upper part in lateral view straight and abruptly reduced (<xref ref-type="fig" rid="F5">Fig. 22</xref>). Occiput moderately depressed centrally. Lower face finely and densely punctate with small central prominence, clypeus rather wide, weakly convex, apical margin slightly arcuate. Malar space with wide granulate groove, about 0.7–0.8 times width of mandible base (<xref ref-type="fig" rid="F4">Fig. 16</xref>). Posterior ocellus separated from eye about 1.3–1.5 times its diameter. Space between posterior ocelli 0.5–0.7 times their diameter. Occipital carina reaching base of mandible, moderately elevated ventrally, sligthly angulate medially, dorsally. Mandible moderately tapered towards apex, lower tooth<!--PageBreak--> shorter than upper tooth, base relatively concave ventrally, external lower rim forming flat perpendicular extension, translucent at base (<xref ref-type="fig" rid="F4">Fig. 16</xref>). Maxillary palpus reaching to ventral part of epicnemial carina.</p></sec><sec sec-type="Mesosoma"><title>Mesosoma:</title><p>Pronotal transverse groove without median longitudinal ridge. Epomia absent. Mesoscutum smooth and shiny with very dense setae (<xref ref-type="fig" rid="F3">Fig. 10</xref>). Median lobe of mesoscutum without median longitudinal groove. Notauli impressed, reaching level of tegula. Prescutellar groove without trace of longitudinal carinae. Scutellum moderately convex, polished and smooth or very sparsely punctate, lateral carinae strong, extending about 0.8–0.9 its length. Mesopleurom completely smooth and polished. Mesopleural impression below speculum consisting of an isolated pit which is some distance in front of mesopleural suture. Sternaulus present on anterior 0.5, evanescent towards hind half. Epicnemial carina reaching 0.7–0.9 times height of mesopleurum, at upper margin weak or absent. Posterior transverse carina of mesosternon widely interrupted in front of each mid coxa, laterally elevated as flat low crest. Areolet of fore wing open. Marginal cell 3.1–3.4 times as long as deep. Ramulus absent. Vein 2<italic>m-cu</italic> arched, weakly inclivous, with two bullae. Vein <italic>cu-a</italic> opposite <italic>Rs+M</italic> or slightly basal. Abscissa of <italic>Cu<sub>1</sub></italic> between 1<italic>m-cu</italic> and <italic>Cu<sub>1a</sub></italic> 1.4–1.6 times length of <italic>Cu<sub>1b</sub></italic>, both strongly inclivous. Hind wing with <italic>M+Cu</italic> moderately curved at apical 0.5; abscissa of <italic>M+Cu</italic> between <italic>M</italic> and <italic>Cu<sub>1</sub></italic> strongly inclivous, 1.0–1.3 times as long as <italic>cu-a</italic>, which is strongly reclivous. Hind femur about 4.8–5.2 as long as high. Propodeum with anterior transverse carina strong and complete, posterior transverse carina absent centrally and forming strong, sub-triangular, flat crest joining lateral longitudinal carina, which is only present distad of crest. Lateromedian carina partially present in area basalis. Area superomedia absent. Pleural carina rounded and strong. Submetapleural carina forming anterior strong flat crest. Juxtacoxal carina absent. Propodeal spiracle elongate.</p></sec><sec sec-type="Metasoma"><title>Metasoma:</title><p>First metasomal tergite smooth, polished with some sparse setiferous punctures dorsally, laterally. Median dorsal and lateral carinae absent. Postpetiole about 0.7–0.8 times as long as maximum width (measured dorsally). Second and remaining tergites polished, with very weak dense setiferous punctures. Gastrocoelus wider than long, thyridium finely granulate. Ovipositor straight, with nodus and five dorsal apical teeth on upper valve, lower valve with three oblique notches and 4–5 small complete, transverse apical teeth. Ovipositor sheath 0.8–1.2 times as long as hind tibia.</p></sec><sec sec-type="Colour"><title>Colour:</title><p>Body entirely yellowish orange. Flagellum dark-brown to black, banded light yellow on flagellomeres 4–8, frequently orange basally. Sometimes mandibular teeth slightly infuscated. Wing membrane with fine yellowish tinge (<xref ref-type="fig" rid="F2">Fig. 8</xref>).</p></sec></sec><sec sec-type="Male"><title>Male:</title><p>Body length 5.0–6.0 mm. Head 0.6–0.8 mm long, 1.2–1.5 mm wide. Mesosoma 1.8–2.3 mm long, 0.9–1.0 mm wide (widest point of mesoscutum). Fore wing 4.7–5.6 mm long. Petiole 0.9–1.2 mm long.</p><p>Similar to female except as follows:</p><sec sec-type="Head"><title>Head:</title><p>Transverse, 1.7–2.0 times as wide as long, constricted and slightly rounded behind compound eyes. Antenna with 28–30 segments. Flagellum filiform, strongly tapered from base to apex, first flagellomere 4.2–5.2 times as long as maximum width. Tyloids on flagellomeres 10–14, laminar and widely expanded at base (<xref ref-type="fig" rid="F6">Figs 30, 31</xref>), <!--PageBreak-->with small secretory pores. Gena about 0.1–0.3 times as long as eye (in dorsal view), upper part straight and moderately reduced (<xref ref-type="fig" rid="F5">Fig. 24</xref>). Malar space about 0.6–0.8 times as wide as basal width of mandible (<xref ref-type="fig" rid="F4">Fig. 17</xref>). Posterior ocellus separated from eye by about 1.1–1.3 times its diameter. Space between posterior ocelli 0.5–0.9 times their diameter.</p></sec><sec sec-type="Mesosoma"><title>Mesosoma:</title><p>Marginal cell 2.6–2.8 times as long as deep. Hind femur about 4.6–5.0 as long as high.</p></sec><sec sec-type="Metasoma"><title>Metasoma:</title><p>Postpetiole 0.7–0.9 times as long as wide. Second and remaining tergites with dense, fine setiferous punctures.</p></sec><sec sec-type="Colour"><title>Colour:</title><p>Antenna without white ring. Scape, pedicel, anellus and usually first two (three) flagellomeres orange, remainder entirely dark brown. Wing membrane with fine yellowish tinge (<xref ref-type="fig" rid="F2">Fig. 9</xref>).</p><fig id="F6" position="float" orientation="portrait"><label>Figures 26–31.</label><caption><p>Male antenna. <bold>26–27</bold> <tp:taxon-name>Fractipons cincticornis</tp:taxon-name> <bold>26</bold> tyloids on flagellum <bold>27</bold> tyloid strongly magnified, <bold>28–29</bold> <tp:taxon-name>Fractipons glabriusculus</tp:taxon-name> sp. n.<bold>28</bold> tyloids on flagellum <bold>29</bold> tyloid strongly magnified,<bold>30–31</bold> <tp:taxon-name>Fractipons dasyscutum</tp:taxon-name> sp. n. <bold>30</bold> tyloids on flagellum <bold>31</bold> tyloid strongly magnified.</p></caption><graphic xmlns:xlink="http://www.w3.org/1999/xlink" xlink:href="ZooKeys-076-055-g006.jpg" position="float" orientation="portrait" xlink:type="simple"/></fig></sec></sec></tp:treatment-sec><tp:treatment-sec sec-type="Material examined"><title>Material examined.</title><p><bold>Type material.</bold> Holotype female with labels as follows<bold>:</bold> Costa Rica, Sector Cerro Cocori, Fca. de E. Rojas, 150 m, Provincia Limón, V-1993, E. Rojas, L.N. 286000 567500, CRI001, 347816 (INBIO). Paratypes: Costa Rica, 1 ♂, Sector Cerro Cocori, Fca. de E. Rojas, 150 m, Provincia Limón, E. Rojas, XI-1991, L.N. 286000 567500, CRI000, 466593; 2 ♀♀, same locality, E. Rojas, 28-V/15-VI-1992 L.N. 286000 567500, CRI000, 877427, CRI000, 877444; 2 ♀♀, same locality, IV-1993, E. Rojas, L. N. 286000 567500 CRI001, 346009, CRI001, 345291; 1 ♀, Est. Hitoy Cerere, 100m, R. Cerere, Provincia Limón, G. Garballo, 7-26-I-1992, L-N 184200, 648800, CRI000, 864905; 1 ♀, Estación Pitilla, 700 m, 9 Km Santa Cecilia, P. N. Guanacaste, Prov. Guanacaste, 21-III/7-IV-1993, P. Ríos, L. N. 3302000, 380200, CRI001, 387323; 1 ♂, Sector San Ramón, P. N. Guanacaste, Prov Alaju, 620 m, 27-IV/23-V-1994, E. Araya, L.N. 318100 381900, CRI001, 899301; 1 ♀, Provincia Alajuela, Upala, PN. Volcán Tenorio, Estación El Pilón, 700–800 m, 9-IX-2008, J. A. Azofeifa, Tp. amarilla, L. N. 298212 427913 #94957, INB0004171693 (all INBIO); 1 ♀, Provincia Guanacaste, Sector Murcielago, 9 Km N. del Cerro Guachipellin, 20 m, 29-VI/27-VII-1996, M Araya, Tp. Malaise, L. N. 320650 347200 #7875, CRI002, 316566; 1 ♂, Estación Biológica las Alturas, 1500 m, Coto Brus, Prov. Puntarenas, M. Ramirez, III-1992, L-S 322500, 591300, CRI000, 980023; 1 ♀, Provincia de Limón, Valle La Estrella, Banauito Lodge, 80 m, 20-21-V-2007, J. A. Azofeifa, J. Montero, Tp. Amarilla, L. N. 200889 639300, INB0004082271 (all CEUA); 2 ♂♂, S. Rosa Park, Guanacaste, 6-VI-1976, D. H. Janzen, Dry hill (1♂ CEUA, 1♂ AEIC); 1 ♂, same locality and collector, 6 -VI-1976, Riparian; 1 ♂, same locality and collector, 10-VI-1977, Riparian; 1 ♂, same locality and collector, 27-VI-1977, Riparian; 1 ♂, same locality and collector, 5-VII-1977, Riparian; 2 ♂♂, same locality and collector, 4-XI-1977, Riparian; 1 ♂, same locality and collector, 21-VI-1978, Dry hill; 1 ♂, same locality and collector, 23-VII-1978, Dry Hill (all AEIC). Panama, 1 ♂, Albrook Field Canal Zone, 25-IX-1937 (AEIC). Venezuela,1 ♂, Monagas, 27 Km SW Caripe, 300 m, 19-31-VII-1987, S. &amp; J. Peck (CEUA). Peru<bold>,</bold> 1 ♂, Dept. Huanuco, Tingo María, Rio Huallaga, 9-11-VII-1974, C. Porter &amp; L. Stange; 1 ♂, Dept. Huanuco, Cueva Las Pavas, 12-15-VII-1974, same collector (all FSCA).</p></tp:treatment-sec><tp:treatment-sec sec-type="Distribution"><title>Distribution.</title><p>Costa Rica, Panama, Peru, Venezuela (<xref ref-type="fig" rid="F7">Fig. 32</xref>).</p><fig id="F7" position="float" orientation="portrait"><label>Figure 32.</label><caption><p>Distribution of <tp:taxon-name>Fractipons</tp:taxon-name> species.</p></caption><graphic xmlns:xlink="http://www.w3.org/1999/xlink" xlink:href="ZooKeys-076-055-g007.jpg" position="float" orientation="portrait" xlink:type="simple"/></fig></tp:treatment-sec><tp:treatment-sec sec-type="Etymology"><title>Etymology.</title><p>The species name refers to the densely hairy <italic>scutum</italic> (from “<italic>dasy</italic>” in Greek, meaning shaggy, markedly hairy).</p><!--PageBreak--></tp:treatment-sec><tp:treatment-sec><!--Section generated to contain objects referenced in tp:taxon-treatment.--><fig id="F3" position="float" orientation="portrait"><label>Figures 10–15.</label><caption><p>Mesosoma, dorsal view. <bold>10–11</bold> <tp:taxon-name>Fractipons dasyscutum</tp:taxon-name> sp. n. <bold>10</bold> female <bold>11</bold> male.<bold>12–13</bold> <tp:taxon-name>Fractipons glabriusculus</tp:taxon-name> sp. n.<bold>12</bold>female <bold>13</bold> male. <bold>14–15</bold> <tp:taxon-name>Fractipons cincticornis</tp:taxon-name> <bold>14</bold> female <bold>15</bold> male.</p></caption><graphic xmlns:xlink="http://www.w3.org/1999/xlink" xlink:href="ZooKeys-076-055-g003.jpg" position="float" orientation="portrait" xlink:type="simple"/></fig><fig id="F4" position="float" orientation="portrait"><label>Figures 16–21.</label><caption><p>Head, frontal view. <bold>16–17</bold> <tp:taxon-name>Fractipons dasyscutum</tp:taxon-name> sp. n. (position of translucent area in mandible arrowed) <bold>16</bold> female <bold>17</bold> male. <bold>18–19</bold> <tp:taxon-name>Fractipons cincticornis</tp:taxon-name> (occipital carina arrowed)<bold>18</bold> female <bold>19</bold> male <bold>20–21</bold> <tp:taxon-name>Fractipons glabriusculus</tp:taxon-name> sp. n. (occipital carina arrowed)<bold>20</bold>female <bold>21</bold> male.</p></caption><graphic xmlns:xlink="http://www.w3.org/1999/xlink" xlink:href="ZooKeys-076-055-g004.jpg" position="float" orientation="portrait" xlink:type="simple"/></fig><fig id="F5" position="float" orientation="portrait"><label>Figures 22–25.</label><caption><p>Head, lateral view (upper part of gena arrowed). <bold>22–23</bold> Females <bold>22</bold> <tp:taxon-name>Fractipons dasyscutum</tp:taxon-name> sp. n. <bold>23</bold> <tp:taxon-name>Fractipons glabriusculus</tp:taxon-name> sp. n.,<bold>24–25</bold> Males <bold>24</bold> <tp:taxon-name>Fractipons dasyscutum</tp:taxon-name> sp. n. <bold>25</bold> <tp:taxon-name>Fractipons glabriusculus</tp:taxon-name> sp. n.</p></caption><graphic xmlns:xlink="http://www.w3.org/1999/xlink" xlink:href="ZooKeys-076-055-g005.jpg" position="float" orientation="portrait" xlink:type="simple"/></fig><fig id="F2" position="float" orientation="portrait"><label>Figures 4–9.</label><caption><p>Habitus of <tp:taxon-name>Fractipons</tp:taxon-name> spp., lateral view. <bold>4–5</bold> <tp:taxon-name>Fractipons cincticornis</tp:taxon-name> <bold>4</bold> female <bold>5</bold> male. <bold>6–7</bold> <tp:taxon-name>Fractipons glabriusculus</tp:taxon-name> sp. n. <bold>6</bold> paratype male <bold>7</bold> holotype female. <bold>8–9</bold> <tp:taxon-name>Fractipons dasyscutum</tp:taxon-name> sp. n. <bold>8</bold> holotype female <bold>9</bold> paratype male.</p></caption><graphic xmlns:xlink="http://www.w3.org/1999/xlink" xlink:href="ZooKeys-076-055-g002.jpg" position="float" orientation="portrait" xlink:type="simple"/></fig></tp:treatment-sec></tp:taxon-treatment>
